# Supplementary material for: Possible Eye Disorders in Children Prenatally Exposed to Either Methadone or Buprenorphine in Comparison with Other Medications: An Examination of the Food and Drug Administration (FDA) Pharmacovigilance Database
Source: Brain Sci. 2025 Oct 30;15(11):1177. doi: 10.3390/brainsci15111177 (PMC12650041; doi:10.3390/brainsci15111177)
Supplement: Supplementary file 1 [file brainsci-15-01177-s001.zip]

Archive with 1 entries (1 files):
- brainsci-3938829-supplementary.pdf
